# Supplementary material for: Formulation and Ex Vivo Evaluation of Ivermectin Within Different Nano-Drug Delivery Vehicles for Transdermal Drug Delivery
Source: Pharmaceutics. 2024 Nov 18;16(11):1466. doi: 10.3390/pharmaceutics16111466 (PMC11597838; doi:10.3390/pharmaceutics16111466)
Supplement: Supplementary file 1 [file pharmaceutics-16-01466-s001.zip]

Archive with 1 entries (1 files):
- pharmaceutics-3287359-supplementary.pdf
